# Supplementary material for: Clinical features and viral quasispecies characteristics associated with infection by the hepatitis B virus G145R immune escape mutant
Source: Emerg Microbes Infect. 2017 Mar 22;6(3):e15–. doi: 10.1038/emi.2017.2 (PMC5378923; doi:10.1038/emi.2017.2)
Supplement: Supplementary Table S1 [file emi20172x2.xls]

## Sheet: Sheet1
		Supplementary Table S2 Frequencies of major mutants（%） at baseline, 4th week and 8th week .
		region	fragments	0w	4th w	8thw
		S	L110I	10.57	29.06	82.56
			T113S	10.56	29.06	82.54
			I126T	10.59	28.57	82.74
			G145R	82.79	94.54	30.06
			K160R	98.83	94.78	55.07
			L173P	82.31	94.66	34.22
			Q181R	82.31	94.13	34.66
		RT	R153Q	88.41	69.91	17.84
			S256G	81.93	92.28	40.64
			C332S	83.39	81.58	24.06
			L336M	68.25	68.65	20.03
